# Supplementary material for: Total Synthesis and Biological Evaluation of Leptosphaerone B and Derivatives of Microketide A
Source: J Nat Prod. 2026 Feb 13;89(2):737–45. doi: 10.1021/acs.jnatprod.5c01581 (PMC12954852; doi:10.1021/acs.jnatprod.5c01581)
Supplement: Supplementary file 2 [file np5c01581_si_002.zip]

Archive with 449 entries (386 files):
- 38/
- 38/13C/
- 38/13C/acqu
- 38/13C/acqus
- 38/13C/audita.txt
- 38/13C/cpdprg2
- 38/13C/fid
- 38/13C/format.temp
- 38/13C/fq1list
- 38/13C/pdata/
- 38/13C/pdata/1/
- 38/13C/pdata/1/outd
- 38/13C/pdata/1/proc
- 38/13C/pdata/1/procs
- 38/13C/pdata/1/title
- 38/13C/prosol_History
- 38/13C/pulseprogram
- 38/13C/scon2
- 38/13C/shimvalues
- 38/13C/specpar
- 38/13C/uxnmr.info
- 38/13C/uxnmr.par
- 38/1H/
- 38/1H/acqu
- 38/1H/acqus
- 38/1H/audita.txt
- 38/1H/fid
- 38/1H/format.temp
- 38/1H/fq1list
- 38/1H/pdata/
- 38/1H/pdata/1/
- 38/1H/pdata/1/outd
- 38/1H/pdata/1/proc
- 38/1H/pdata/1/procs
- 38/1H/pdata/1/title
- 38/1H/prosol_History
- 38/1H/pulseprogram
- 38/1H/scon2
- 38/1H/shimvalues
- 38/1H/specpar
- 38/1H/uxnmr.info
- 38/1H/uxnmr.par
- 38/38.mnova
- 38/COSY/
- 38/COSY/acqu
- 38/COSY/acqu2
- 38/COSY/acqu2s
- 38/COSY/acqus
- 38/COSY/audita.txt
- 38/COSY/format.temp
- 38/COSY/pdata/
- 38/COSY/pdata/1/
- 38/COSY/pdata/1/curdat2
- 38/COSY/pdata/1/outd
- 38/COSY/pdata/1/proc
- 38/COSY/pdata/1/proc2
- 38/COSY/pdata/1/proc2s
- 38/COSY/pdata/1/procs
- 38/COSY/pdata/1/title
- 38/COSY/prosol_History
- 38/COSY/pulseprogram
- 38/COSY/scon2
- 38/COSY/ser
- 38/COSY/shimvalues
- 38/COSY/specpar
- 38/COSY/uxnmr.info
- 38/COSY/uxnmr.par
- 38/HMBC/
- 38/HMBC/acqu
- 38/HMBC/acqu2
- 38/HMBC/acqu2s
- 38/HMBC/acqus
- 38/HMBC/audita.txt
- 38/HMBC/cpdprg2
- 38/HMBC/format.temp
- 38/HMBC/pdata/
- 38/HMBC/pdata/1/
- 38/HMBC/pdata/1/outd
- 38/HMBC/pdata/1/proc
- 38/HMBC/pdata/1/proc2
- 38/HMBC/pdata/1/proc2s
- 38/HMBC/pdata/1/procs
- 38/HMBC/pdata/1/title
- 38/HMBC/prosol_History
- 38/HMBC/pulseprogram
- 38/HMBC/scon2
- 38/HMBC/ser
- 38/HMBC/shimvalues
- 38/HMBC/specpar
- 38/HMBC/spnam14
- 38/HMBC/spnam18
- 38/HMBC/spnam3
- 38/HMBC/spnam31
- 38/HMBC/uxnmr.info
- 38/HMBC/uxnmr.par
- 38/HSQC/
- 38/HSQC/acqu
- 38/HSQC/acqu2
- 38/HSQC/acqu2s
- 38/HSQC/acqus
- 38/HSQC/audita.txt
- 38/HSQC/format.temp
- 38/HSQC/pdata/
- 38/HSQC/pdata/1/
- 38/HSQC/pdata/1/curdat2
- 38/HSQC/pdata/1/outd
- 38/HSQC/pdata/1/proc
- 38/HSQC/pdata/1/proc2
- 38/HSQC/pdata/1/proc2s
- 38/HSQC/pdata/1/procs
- 38/HSQC/pdata/1/title
- 38/HSQC/prosol_History
- 38/HSQC/pulseprogram
- 38/HSQC/scon2
- 38/HSQC/ser
- 38/HSQC/shimvalues
- 38/HSQC/specpar
- 38/HSQC/uxnmr.info
- 38/HSQC/uxnmr.par
- 46/
- 46/13C/
- 46/13C/acqu
- 46/13C/acqus
- 46/13C/audita.txt
- 46/13C/cpdprg2
- 46/13C/fid
- 46/13C/format.temp
- 46/13C/fq1list
- 46/13C/pdata/
- 46/13C/pdata/1/
- 46/13C/pdata/1/outd
- 46/13C/pdata/1/proc
- 46/13C/pdata/1/procs
- 46/13C/pdata/1/title
- 46/13C/prosol_History
- 46/13C/pulseprogram
- 46/13C/scon2
- 46/13C/shimvalues
- 46/13C/specpar
- 46/13C/uxnmr.info
- 46/13C/uxnmr.par
- 46/1H/
- 46/1H/acqu
- 46/1H/acqus
- 46/1H/adcInfo_TRX1.xml
- 46/1H/au/
- 46/1H/au/src/
- 46/1H/au/src/au_zg
- 46/1H/au/src/proc_1d
- 46/1H/audita.txt
- 46/1H/fid
- 46/1H/format.temp
- 46/1H/lists/
- 46/1H/lists/form/
- 46/1H/lists/form/plot_acqu.form
- 46/1H/lists/pp/
- 46/1H/lists/pp/Avance.incl
- 46/1H/lists/pp/zg30
- 46/1H/pdata/
- 46/1H/pdata/1/
- 46/1H/pdata/1/1i
- 46/1H/pdata/1/1r
- 46/1H/pdata/1/auditp.txt
- 46/1H/pdata/1/intrng
- 46/1H/pdata/1/outd
- 46/1H/pdata/1/peaklist.xml
- 46/1H/pdata/1/peakrng
- 46/1H/pdata/1/peaks
- 46/1H/pdata/1/proc
- 46/1H/pdata/1/procs
- 46/1H/pdata/1/title
- 46/1H/prosol_History
- 46/1H/pulseprogram.precomp
- 46/1H/scon2
- 46/1H/shimvalues
- 46/1H/specpar
- 46/1H/topshimreport
- 46/1H/uxnmr.info
- 46/1H/uxnmr.par
- 46/1H/vtc_pid_settings
- 46/46.mnova
- 46/COSY/
- 46/COSY/acqu
- 46/COSY/acqu2
- 46/COSY/acqu2s
- 46/COSY/acqus
- 46/COSY/audita.txt
- 46/COSY/format.temp
- 46/COSY/pdata/
- 46/COSY/pdata/1/
- 46/COSY/pdata/1/curdat2
- 46/COSY/pdata/1/outd
- 46/COSY/pdata/1/proc
- 46/COSY/pdata/1/proc2
- 46/COSY/pdata/1/proc2s
- 46/COSY/pdata/1/procs
- 46/COSY/pdata/1/title
- 46/COSY/prosol_History
- 46/COSY/pulseprogram
- 46/COSY/scon2
- 46/COSY/ser
- 46/COSY/shimvalues
- 46/COSY/specpar
- 46/COSY/uxnmr.info
- 46/COSY/uxnmr.par
- 46/HMBC/
- 46/HMBC/acqu
- 46/HMBC/acqu2
- 46/HMBC/acqu2s
- 46/HMBC/acqus
- 46/HMBC/audita.txt
- 46/HMBC/format.temp
- 46/HMBC/pdata/
- 46/HMBC/pdata/1/
- 46/HMBC/pdata/1/curdat2
- 46/HMBC/pdata/1/outd
- 46/HMBC/pdata/1/proc
- 46/HMBC/pdata/1/proc2
- 46/HMBC/pdata/1/proc2s
- 46/HMBC/pdata/1/procs
- 46/HMBC/pdata/1/title
- 46/HMBC/prosol_History
- 46/HMBC/pulseprogram
- 46/HMBC/scon2
- 46/HMBC/ser
- 46/HMBC/shimvalues
- 46/HMBC/specpar
- 46/HMBC/spnam7
- 46/HMBC/uxnmr.info
- 46/HMBC/uxnmr.par
- 46/HSQC/
- 46/HSQC/acqu
- 46/HSQC/acqu2
- 46/HSQC/acqu2s
- 46/HSQC/acqus
- 46/HSQC/audita.txt
- 46/HSQC/cpdprg2
- 46/HSQC/format.temp
- 46/HSQC/pdata/
- 46/HSQC/pdata/1/
- 46/HSQC/pdata/1/outd
- 46/HSQC/pdata/1/proc
- 46/HSQC/pdata/1/proc2
- 46/HSQC/pdata/1/proc2s
- 46/HSQC/pdata/1/procs
- 46/HSQC/pdata/1/title
- 46/HSQC/prosol_History
- 46/HSQC/pulseprogram
- 46/HSQC/scon2
- 46/HSQC/ser
- 46/HSQC/shimvalues
- 46/HSQC/specpar
- 46/HSQC/spnam14
- 46/HSQC/spnam18
- 46/HSQC/spnam3
- 46/HSQC/spnam31
- 46/HSQC/uxnmr.info
- 46/HSQC/uxnmr.par
- rac-4/
- rac-4/13C/
- rac-4/13C/acqu
- rac-4/13C/acqus
- rac-4/13C/audita.txt
- rac-4/13C/cpdprg2
- rac-4/13C/fid
- rac-4/13C/format.temp
- rac-4/13C/fq1list
- rac-4/13C/pdata/
- rac-4/13C/pdata/1/
- rac-4/13C/pdata/1/outd
- rac-4/13C/pdata/1/proc
- rac-4/13C/pdata/1/procs
- rac-4/13C/pdata/1/title
- rac-4/13C/prosol_History
- rac-4/13C/pulseprogram
- rac-4/13C/scon2
- rac-4/13C/shimvalues
- rac-4/13C/specpar
- rac-4/13C/uxnmr.info
- rac-4/13C/uxnmr.par
- rac-4/1H/
- rac-4/1H/acqu
- rac-4/1H/acqus
- rac-4/1H/audita.txt
- rac-4/1H/fid
- rac-4/1H/format.temp
- rac-4/1H/fq1list
- rac-4/1H/pdata/
- rac-4/1H/pdata/1/
- rac-4/1H/pdata/1/outd
- rac-4/1H/pdata/1/proc
- rac-4/1H/pdata/1/procs
- rac-4/1H/pdata/1/title
- rac-4/1H/priority
- rac-4/1H/prosol_History
- rac-4/1H/pulseprogram
- rac-4/1H/scon2
- rac-4/1H/shimvalues
- rac-4/1H/specpar
- rac-4/1H/uxnmr.info
[truncated: 149 more entries]
