# Supplementary material for: Total Synthesis and Biological Evaluation of Leptosphaerone B and Derivatives of Microketide A
Source: J Nat Prod. 2026 Feb 13;89(2):737–45. doi: 10.1021/acs.jnatprod.5c01581 (PMC12954852; doi:10.1021/acs.jnatprod.5c01581)
Supplement: Supplementary file 2 [file np5c01581_si_002.zip › 38/1H/audita.txt]

##TITLE= Audit trail, TOPSPIN		Version 3.2
##JCAMPDX= 5.01
##ORIGIN= Bruker BioSpin GmbH
##OWNER= nmr
$$ C:/data/aksieber/nmr/MAK-1-303/10/audita.txt
##AUDIT TRAIL=  $$ (NUMBER, WHEN, WHO, WHERE, PROCESS, VERSION, WHAT)
(   1,<2024-09-17 09:45:58.945 +0200>,<nmr>,<HP>,<go>,<TOPSPIN 3.2>,
      <created by zg
	started at 2024-09-17 09:35:54.912 +0200,
	POWCHK enabled, PULCHK disabled,
       configuration hash MD5:
       3F 5C 64 D1 04 3C 50 5C 51 86 07 2D 45 91 E0 91
       data hash MD5: 64K
       E9 39 80 7F 21 F5 3E 6F AC 0E 3A 53 9E B3 77 67>)
(   2,<2024-09-17 09:46:00.193 +0200>,<nmr>,<HP>,<audit>,<TOPSPIN 3.2>,
      <user comment:
       ICON-NMR User ID: aksieber
       data hash MD5: 64K
       E9 39 80 7F 21 F5 3E 6F AC 0E 3A 53 9E B3 77 67>)
##END=

$$ hash MD5
$$ 2D 86 5B BA CE 7D 7E 75 B4 97 6E 99 3A 60 E1 8A
