# Supplementary material for: Total Synthesis and Biological Evaluation of Leptosphaerone B and Derivatives of Microketide A
Source: J Nat Prod. 2026 Feb 13;89(2):737–45. doi: 10.1021/acs.jnatprod.5c01581 (PMC12954852; doi:10.1021/acs.jnatprod.5c01581)
Supplement: Supplementary file 2 [file np5c01581_si_002.zip › 38/COSY/acqu2]

##TITLE= Parameter file, TOPSPIN		Version 3.2
##JCAMPDX= 5.0
##DATATYPE= Parameter Values
##NPOINTS= 3	$$ modification sequence number
##ORIGIN= Bruker BioSpin GmbH
##OWNER= nmr
$$ 2024-09-17 11:17:00.265 +0200  nmr@HP
$$ C:/data/aksieber/nmr/MAK-1-303/14/acqu2
$$ process C:\Bruker\TopSpin3.2\prog\mod\getlim.exe
##$ACQT0= 0
##$BF1= 400.13
##$FnMODE= 1
##$NUC1= <1H>
##$NusJSP= 0
##$NusT2= 1
##$NusTD= 0
##$O1= 1559.50471452115
##$SFO1= 400.131559504715
##$SW= 7.71351241803274
##$SW_h= 5341.88034188036
##$TD= 128
##END=
