# Supplementary material for: Total Synthesis and Biological Evaluation of Leptosphaerone B and Derivatives of Microketide A
Source: J Nat Prod. 2026 Feb 13;89(2):737–45. doi: 10.1021/acs.jnatprod.5c01581 (PMC12954852; doi:10.1021/acs.jnatprod.5c01581)
Supplement: Supplementary file 2 [file np5c01581_si_002.zip › 38/COSY/audita.txt]

##TITLE= Audit trail, TOPSPIN		Version 3.2
##JCAMPDX= 5.01
##ORIGIN= Bruker BioSpin GmbH
##OWNER= nmr
$$ C:/data/aksieber/nmr/MAK-1-303/14/audita.txt
##AUDIT TRAIL=  $$ (NUMBER, WHEN, WHO, WHERE, PROCESS, VERSION, WHAT)
(   1,<2024-09-17 11:22:23.279 +0200>,<nmr>,<HP>,<go>,<TOPSPIN 3.2>,
      <created by zg
	started at 2024-09-17 11:17:14.367 +0200,
	POWCHK enabled, PULCHK disabled,
       configuration hash MD5:
       3F 5C 64 D1 04 3C 50 5C 51 86 07 2D 45 91 E0 91
       data hash MD5: 2K * 128
       FD DF DD 60 A5 10 7F 5F 5A 20 43 DA 85 E3 1C 65>)
(   2,<2024-09-17 11:22:24.387 +0200>,<nmr>,<HP>,<audit>,<TOPSPIN 3.2>,
      <user comment:
       ICON-NMR User ID: aksieber
       data hash MD5: 2K * 128
       FD DF DD 60 A5 10 7F 5F 5A 20 43 DA 85 E3 1C 65>)
##END=

$$ hash MD5
$$ E1 D7 4F 27 A6 80 33 22 57 7B C8 68 A9 52 E7 FF
