# Supplementary material for: Total Synthesis and Biological Evaluation of Leptosphaerone B and Derivatives of Microketide A
Source: J Nat Prod. 2026 Feb 13;89(2):737–45. doi: 10.1021/acs.jnatprod.5c01581 (PMC12954852; doi:10.1021/acs.jnatprod.5c01581)
Supplement: Supplementary file 2 [file np5c01581_si_002.zip › 38/COSY/shimvalues]

# Tue Sep 17 11:17:36 2024
#$$PROBEID=2
#$$PROBEINFO=5 mm PABBO BB/19F-1H/D Z-GRD Z108618/0777
#$$PICSINFO=Z108618_0777_02.par
#$$SHIMID=313232
#
# Active Shim Gradients
#
Z           		-982            
Z2          		-1013           
Z3          		-3638           
Z4          		3117            
Z5          		24310           
Z6          		15268           
X           		-1383           
XZ          		606             
XZ2         		-1945           
XZ3         		991             
Y           		-2440           
YZ          		-138            
YZ2         		-7010           
YZ3         		3300            
XY          		962             
XYZ         		16158           
(X2-Y2)     		-354            
(X2-Y2)Z    		445             
X3          		-2229           
Y3          		-8084           
#
# Lock Parameter
#
FIELD		1010.403
LOCKPHASE		25.000  
LOCKPOWER		-38.000 
LOCKGAIN		125.090 
LOCKDC		-51.000 
LOCKSHIFT		1.930   
LOOPGAIN		-2.000  
LOOPTIME		0.100   
LOOPFILTER		200.000 
#
IEEE64_VERSION_CODE 1
#
# Shim currents 
#
SHIM_SETTING [1 ]  -476.14670072   
SHIM_SETTING [2 ]  -501.40291517   
SHIM_SETTING [3 ]  -1913.67093982  
SHIM_SETTING [4 ]  1639.62324696   
SHIM_SETTING [5 ]  12787.08296193  
SHIM_SETTING [6 ]  -727.38600000   
SHIM_SETTING [7 ]  318.71700000    
SHIM_SETTING [8 ]  -1022.90000000  
SHIM_SETTING [9 ]  -186.40500000   
SHIM_SETTING [10]  505.96300000    
SHIM_SETTING [11]  -1283.44600000  
SHIM_SETTING [12]  -72.34400000    
SHIM_SETTING [13]  -3687.23900000  
SHIM_SETTING [14]  1735.99500000   
SHIM_SETTING [15]  8030.99900000   
SHIM_SETTING [16]  234.02100000    
SHIM_SETTING [17]  521.28400000    
SHIM_SETTING [18]  8499.30900000   
SHIM_SETTING [19]  -1172.42600000  
SHIM_SETTING [20]  -4252.00400000  
