# Supplementary material for: Total Synthesis and Biological Evaluation of Leptosphaerone B and Derivatives of Microketide A
Source: J Nat Prod. 2026 Feb 13;89(2):737–45. doi: 10.1021/acs.jnatprod.5c01581 (PMC12954852; doi:10.1021/acs.jnatprod.5c01581)
Supplement: Supplementary file 2 [file np5c01581_si_002.zip › 38/HMBC/acqu2s]

##TITLE= Parameter file, TOPSPIN		Version 3.2
##JCAMPDX= 5.0
##DATATYPE= Parameter Values
##NPOINTS= 257	$$ modification sequence number
##ORIGIN= Bruker BioSpin GmbH
##OWNER= nmr
$$ 2024-09-17 12:04:59.749 +0200  nmr@HP
$$ C:/data/aksieber/nmr/MAK-1-303/16/acqu2s
$$ process C:\Bruker\TopSpin3.2\prog\mod\go.exe
##$ACQT0= 0
##$BF1= 100.612768526
##$FnMODE= 6
##$NUC1= <13C>
##$NusJSP= 0
##$NusT2= 1
##$NusTD= 256
##$O1= 9055.14932222218
##$SFO1= 100.621823675322
##$SW= 180.039889631105
##$SW_h= 18115.9420289855
##$TD= 256
##END=
