# Supplementary material for: Total Synthesis and Biological Evaluation of Leptosphaerone B and Derivatives of Microketide A
Source: J Nat Prod. 2026 Feb 13;89(2):737–45. doi: 10.1021/acs.jnatprod.5c01581 (PMC12954852; doi:10.1021/acs.jnatprod.5c01581)
Supplement: Supplementary file 2 [file np5c01581_si_002.zip › 38/HMBC/audita.txt]

##TITLE= Audit trail, TOPSPIN		Version 3.2
##JCAMPDX= 5.01
##ORIGIN= Bruker BioSpin GmbH
##OWNER= nmr
$$ C:/data/aksieber/nmr/MAK-1-303/16/audita.txt
##AUDIT TRAIL=  $$ (NUMBER, WHEN, WHO, WHERE, PROCESS, VERSION, WHAT)
(   1,<2024-09-17 12:05:02.635 +0200>,<nmr>,<HP>,<go>,<TOPSPIN 3.2>,
      <created by zg
	started at 2024-09-17 11:26:03.193 +0200,
	POWCHK enabled, PULCHK disabled,
       configuration hash MD5:
       3F 5C 64 D1 04 3C 50 5C 51 86 07 2D 45 91 E0 91
       data hash MD5: 2K * 256
       36 AC AD 69 1D 74 23 DB B2 25 47 BC D9 2D A1 FD>)
(   2,<2024-09-17 12:05:03.197 +0200>,<nmr>,<HP>,<audit>,<TOPSPIN 3.2>,
      <user comment:
       ICON-NMR User ID: aksieber
       data hash MD5: 2K * 256
       36 AC AD 69 1D 74 23 DB B2 25 47 BC D9 2D A1 FD>)
##END=

$$ hash MD5
$$ C3 48 C4 A8 23 5B 85 75 D5 D4 2D E8 BE BE 76 BE
