# Supplementary material for: Total Synthesis and Biological Evaluation of Leptosphaerone B and Derivatives of Microketide A
Source: J Nat Prod. 2026 Feb 13;89(2):737–45. doi: 10.1021/acs.jnatprod.5c01581 (PMC12954852; doi:10.1021/acs.jnatprod.5c01581)
Supplement: Supplementary file 2 [file np5c01581_si_002.zip › 38/HMBC/pdata/1/outd]

##TITLE= Parameter file, TOPSPIN		Version 3.2
##JCAMPDX= 5.0
##DATATYPE= Parameter Values
##NPOINTS= 1	$$ modification sequence number
##ORIGIN= Bruker BioSpin GmbH
##OWNER= nmr
$$ 2024-09-17 11:25:43.693 +0200  nmr@HP
$$ C://data/aksieber/nmr/MAK-1-303/16/pdata/1/outd
$$ process C:\Bruker\TopSpin3.2\prog\mod\xwish3.exe
##$CURPLOT= <HP LaserJet 1020>
##$CURPRIN= <$HP LaserJet 1020>
##$DFORMAT= <normdp>
##$LAYOUT= <+/2D_inv.xwp>
##$LFORMAT= <normlp>
##$PFORMAT= <normpl>
##END=
