# Supplementary material for: Total Synthesis and Biological Evaluation of Leptosphaerone B and Derivatives of Microketide A
Source: J Nat Prod. 2026 Feb 13;89(2):737–45. doi: 10.1021/acs.jnatprod.5c01581 (PMC12954852; doi:10.1021/acs.jnatprod.5c01581)
Supplement: Supplementary file 2 [file np5c01581_si_002.zip › 46/13C/audita.txt]

##TITLE= Audit trail, TOPSPIN		Version 3.2
##JCAMPDX= 5.01
##ORIGIN= Bruker BioSpin GmbH
##OWNER= nmrsu
$$ C:/data/aksieber/nmr/MAK-1-461/11/audita.txt
##AUDIT TRAIL=  $$ (NUMBER, WHEN, WHO, WHERE, PROCESS, VERSION, WHAT)
(   1,<2025-09-27 07:59:03.926 +0200>,<nmrsu>,<HP>,<go>,<TOPSPIN 3.2>,
      <created by zg
	started at 2025-09-27 05:34:49.218 +0200,
	POWCHK enabled, PULCHK disabled,
       configuration hash MD5:
       03 34 1B 44 6F 75 AF AD D8 98 8E 35 CB EA 17 0D
       data hash MD5: 64K
       42 90 1D C1 5F 87 F5 55 61 55 F3 62 24 02 36 53>)
(   2,<2025-09-27 07:59:04.535 +0200>,<nmrsu>,<HP>,<audit>,<TOPSPIN 3.2>,
      <user comment:
       ICON-NMR User ID: aksieber
       data hash MD5: 64K
       42 90 1D C1 5F 87 F5 55 61 55 F3 62 24 02 36 53>)
##END=

$$ hash MD5
$$ 8A 26 AC 1F C1 58 B3 2D 22 5A EF BC 60 1E 61 04
