# Supplementary material for: Total Synthesis and Biological Evaluation of Leptosphaerone B and Derivatives of Microketide A
Source: J Nat Prod. 2026 Feb 13;89(2):737–45. doi: 10.1021/acs.jnatprod.5c01581 (PMC12954852; doi:10.1021/acs.jnatprod.5c01581)
Supplement: Supplementary file 2 [file np5c01581_si_002.zip › 46/1H/au/src/proc_1d]

/***********************************************-*-C++-*-********/
/*  proc_1d             10.10.1990                              */
/****************************************************************/
/*  Short Description :                                         */
/*  Processes and plots 1D spectra. Uses 'autoplot' for         */
/*  plotting.                                                   */
/****************************************************************/
/*  Keywords :                                                  */
/*  1D, autoplot, TopSpin PLOT Editor                           */
/****************************************************************/
/*  Description/Usage :                                         */
/*  Basic processing AU program for 1D spectra, plotting        */
/*  the acquisition range with TopSpin PLOT Editor.             */
/*  Performs ef, apk, sref, abs and autoplot.                   */
/*  If you want to use your individual TopSpin PLOT Editor      */
/*  layout, you can define it in XWIN-NMR with the command      */
/*  'layout'. If there is none, the default layout              */
/*  '1D_X+int.xwp' is used.                                     */
/*  Peak Picking will be done in the acquisition range          */
/****************************************************************/
/*  Author(s) :                                                 */
/*  Name        : Peter Dvortsak,Sven Cunskis, Sven Augner      */
/*  Organisation: Bruker BioSpin GmbH                           */
/*  Email       : nmr-support@bruker.com                */
/****************************************************************/
/*  Name        Date    Modification:                           */
/*  pdv         901010  created                                 */
/*  svcu        010102  use XWIN-PLOT for plotting              */
/*  svcu        041001  increase print_to_file options          */
/*  augn        070418  XWP_PP replaced with PP                 */
/*  rke         140218  apk/apk0 depending on DIGMOD            */
/****************************************************************/
/*
$Id:$
*/

/*********************************************/
/* Declare variables */
int     digmod;
float   offset;
double  sf, sw_p, f1p, f2p, f1porig, f2porig;
char    xwlay[PATH_MAX], portf[PATH_MAX];

portf[0] = 0;

/*********************************************/
/* processing */
EF
ERRORABORT
FETCHPARS("DIGMOD", &digmod)
if (digmod == 3)
    APK0
else
    APK
SREF
ABS

/*********************************************/
/* If no TopSpin PLOT Editor layout is defined  */
/* the default layout will be used  */
FETCHPAR("LAYOUT",xwlay)
if (xwlay[0] == 0)
    STOREPAR("LAYOUT","+/1D_X+int.xwp")

/*********************************************/
/* store the current plotregion */
FETCHPAR("F1P",&f1porig)
FETCHPAR("F2P",&f2porig)

/*********************************************/
/* define the plotregion as big as */
/* the complete acquisition region */
FETCHPARS("OFFSET",&offset)
FETCHPARS("SW_p",&sw_p)
FETCHPARS("SF",&sf)
f1p = offset;
f2p = f1p - sw_p / sf;
STOREPAR("F1P",f1p)
STOREPAR("F2P",f2p)

/*********************************************/
/* create the pick picking listing for TopSpin PLOT Eitor */
PP

/*********************************************/
/* restore the original plotregion */
STOREPAR("F1P",f1porig)
STOREPAR("F2P",f2porig)


AUTOPLOT


/*********************************************/
/* Adds include file 'printtofile' that manage */
/* the print to file information    */

#include <inc/printtofile>


QUIT
