# Supplementary material for: Total Synthesis and Biological Evaluation of Leptosphaerone B and Derivatives of Microketide A
Source: J Nat Prod. 2026 Feb 13;89(2):737–45. doi: 10.1021/acs.jnatprod.5c01581 (PMC12954852; doi:10.1021/acs.jnatprod.5c01581)
Supplement: Supplementary file 2 [file np5c01581_si_002.zip › 46/1H/audita.txt]

##TITLE= Audit trail, TopSpin 4.5.0
##JCAMPDX= 5.01
##ORIGIN= Bruker BioSpin GmbH & Co. KG
##OWNER= root
$$ /root/.topspin-BladeEpu/local_acqu/MAK-1-461/10/audita.txt
##AUDIT TRAIL=  $$ (NUMBER, WHEN, WHO, WHERE, PROCESS, VERSION, WHAT)
(   1,<2025-09-24T15:45:07.339+0000>,<AV_400\nmsu>,<AV_400>,<go4>,<TopSpin 4.5.0>,
      <acquisition in progress>)
$$ C:/data/aksieber/nmr/MAK-1-461/10/audita.txt
(   2,<2025-09-24T15:46:39.376+0000>,<AV_400\nmsu>,<AV_400>,<go4>,<TopSpin 4.5.0>,
      <created by zg on 'Avance' (AV_400) by user 'AV_400\nmsu'
       on data set with UUID '1a3c2196-935d-4d34-a032-4157a27443e6'
       started at 2025-09-24 15:45:07.339 +0000, POWCHK enabled, PULCHK disabled,
       completed at 2025-09-24 15:46:39.375 +0000
       configuration hash MD5:
       31 22 45 F3 59 28 2E DC 85 6B 89 3A 12 D7 7A 83
       double data hash MD5: 64K
       02 E1 38 F4 82 EF 4E F1 EC B4 99 FF A5 B3 D5 BE>)
(   3,<2025-09-24T17:46:39.969+0200>,<nmsu>,<AV_400>,<xwish3>,<TopSpin 4.5.0>,
      <ICON-NMR User ID: aksieber
       double data hash MD5: 64K
       02 E1 38 F4 82 EF 4E F1 EC B4 99 FF A5 B3 D5 BE>)
##END=

$$ hash MD5
$$ 99 FB ED C2 F5 83 DC 0C 23 40 ED 44 09 68 A9 B3
