# Supplementary material for: Total Synthesis and Biological Evaluation of Leptosphaerone B and Derivatives of Microketide A
Source: J Nat Prod. 2026 Feb 13;89(2):737–45. doi: 10.1021/acs.jnatprod.5c01581 (PMC12954852; doi:10.1021/acs.jnatprod.5c01581)
Supplement: Supplementary file 2 [file np5c01581_si_002.zip › 46/1H/pdata/1/auditp.txt]

##TITLE= Audit trail, TopSpin 4.5.0
##JCAMPDX= 5.01
##ORIGIN= Bruker BioSpin GmbH & Co. KG
##OWNER= nmsu
$$ C:/data/aksieber/nmr/MAK-1-461/10/pdata/1/auditp.txt
##AUDIT TRAIL=  $$ (NUMBER, WHEN, WHO, WHERE, PROCESS, VERSION, WHAT)
(   1,<2025-09-24T15:45:07.339+0000>,<AV_400\nmsu>,<AV_400>,<go4>,<TopSpin 4.5.0>,
      <acquisition in progress>)
$$ C:/data/aksieber/nmr/MAK-1-461/10/audita.txt
(   2,<2025-09-24T15:46:39.376+0000>,<AV_400\nmsu>,<AV_400>,<go4>,<TopSpin 4.5.0>,
      <created by zg on 'Avance' (AV_400) by user 'AV_400\nmsu'
       on data set with UUID '1a3c2196-935d-4d34-a032-4157a27443e6'
       started at 2025-09-24 15:45:07.339 +0000, POWCHK enabled, PULCHK disabled,
       completed at 2025-09-24 15:46:39.375 +0000
       configuration hash MD5:
       31 22 45 F3 59 28 2E DC 85 6B 89 3A 12 D7 7A 83
       double data hash MD5: 64K
       02 E1 38 F4 82 EF 4E F1 EC B4 99 FF A5 B3 D5 BE>)
(   3,<2025-09-24T17:46:39.969+0200>,<nmsu>,<AV_400>,<xwish3>,<TopSpin 4.5.0>,
      <ICON-NMR User ID: aksieber
       double data hash MD5: 64K
       02 E1 38 F4 82 EF 4E F1 EC B4 99 FF A5 B3 D5 BE>)
(   4,<2025-09-24T17:46:41.734+0200>,<nmsu>,<AV_400>,<proc1d>,<TopSpin 4.5.0>,
      <Start of raw data processing
       ef LB = 0.3 FT_mod = 6 PKNL = 1 SI = 64K
       fid double data hash MD5: 64K
       02 E1 38 F4 82 EF 4E F1 EC B4 99 FF A5 B3 D5 BE
       data hash MD5: 64K
       10 24 2A 90 66 B8 AA 5B A1 1E CF E4 8B 99 05 8A>)
$$ C:/data/aksieber/nmr/MAK-1-461/10/pdata/1/auditp.txt
(   5,<2025-09-24T17:46:42.219+0200>,<nmsu>,<AV_400>,<proc1d>,<TopSpin 4.5.0>,
      <apk0
       data hash MD5: 64K
       D8 90 74 A8 6E 8C 87 DA 7A 1C C3 44 9E 4A C7 0B>)
(   6,<2025-09-24T17:46:42.312+0200>,<nmsu>,<AV_400>,<sref>,<TopSpin 4.5.0>,
      <sref
       data hash MD5: 64K
       D8 90 74 A8 6E 8C 87 DA 7A 1C C3 44 9E 4A C7 0B>)
(   7,<2025-09-24T17:46:42.344+0200>,<nmsu>,<AV_400>,<proc1d>,<TopSpin 4.5.0>,
      <abs ABSG = 5
       data hash MD5: 64K
       87 59 23 77 7D 1B 44 B0 4D 4F 22 68 17 AC DA 9B>)
(   8,<2025-09-24T17:46:42.453+0200>,<nmsu>,<AV_400>,<peak>,<TopSpin 4.5.0>,
      <1D Peak picking
       data hash MD5: 64K
       87 59 23 77 7D 1B 44 B0 4D 4F 22 68 17 AC DA 9B>)
(   9,<2025-09-24T17:46:42.641+0200>,<nmsu>,<AV_400>,<xwish3>,<TopSpin 4.5.0>,
      <ICON-NMR User ID: aksieber
       data hash MD5: 64K
       87 59 23 77 7D 1B 44 B0 4D 4F 22 68 17 AC DA 9B>)
##END=

$$ hash MD5
$$ C5 8A A4 94 22 FD 08 8D 10 6F 94 48 94 4F E4 73
