# Supplementary material for: Total Synthesis and Biological Evaluation of Leptosphaerone B and Derivatives of Microketide A
Source: J Nat Prod. 2026 Feb 13;89(2):737–45. doi: 10.1021/acs.jnatprod.5c01581 (PMC12954852; doi:10.1021/acs.jnatprod.5c01581)
Supplement: Supplementary file 2 [file np5c01581_si_002.zip › 46/1H/pdata/1/intrng]

P 0
9.200522   8.913072
7.048083   6.826246
6.825934   6.670024
6.669711   6.385073
6.302900   6.054193
5.072176   4.412291
4.411978   4.241383
3.640550   3.149385
3.149072   2.874433
2.874120   2.626351
2.626038   1.534665
1.534353   0.906962
0.906649   0.651381
