# Supplementary material for: Total Synthesis and Biological Evaluation of Leptosphaerone B and Derivatives of Microketide A
Source: J Nat Prod. 2026 Feb 13;89(2):737–45. doi: 10.1021/acs.jnatprod.5c01581 (PMC12954852; doi:10.1021/acs.jnatprod.5c01581)
Supplement: Supplementary file 2 [file np5c01581_si_002.zip › 46/1H/pdata/1/peaklist.xml]

<?xml version="1.0" encoding="UTF-8"?>
<PeakList>
  <PeakList1D>
    <PeakList1DHeader creator="nmsu" date="2025-09-24T17:46:42.484+02:00" expNo="10" name="MAK-1-461" owner="" procNo="1" source="C:/data/aksieber/nmr">
      <PeakPickDetails>F1=16.349905ppm, F2=-4.126540ppm, MI=0.10cm, MAXI=10000.00cm, PC=1.000
      </PeakPickDetails>
    </PeakList1DHeader>
    <Peak1D F1="9.051377" intensity="1.160912e+00" type="0"/>
    <Peak1D F1="6.944021" intensity="1.592500e-01" type="0"/>
    <Peak1D F1="6.924609" intensity="2.775796e-01" type="0"/>
    <Peak1D F1="6.905126" intensity="2.009919e-01" type="0"/>
    <Peak1D F1="6.865985" intensity="1.261205e-01" type="0"/>
    <Peak1D F1="6.767041" intensity="7.742832e-01" type="0"/>
    <Peak1D F1="6.747483" intensity="1.693877e+00" type="0"/>
    <Peak1D F1="6.727997" intensity="1.002720e+00" type="0"/>
    <Peak1D F1="6.611220" intensity="2.075103e-01" type="0"/>
    <Peak1D F1="6.591006" intensity="2.014181e-01" type="0"/>
    <Peak1D F1="6.556460" intensity="1.507270e+00" type="0"/>
    <Peak1D F1="6.536859" intensity="1.262860e+00" type="0"/>
    <Peak1D F1="6.512407" intensity="1.343819e-01" type="0"/>
    <Peak1D F1="6.492992" intensity="1.250981e-01" type="0"/>
    <Peak1D F1="6.186929" intensity="1.317102e+00" type="0"/>
    <Peak1D F1="6.168043" intensity="1.252114e+00" type="0"/>
    <Peak1D F1="5.334691" intensity="1.186611e-01" type="0"/>
    <Peak1D F1="4.917355" intensity="2.033234e+00" type="0"/>
    <Peak1D F1="4.672225" intensity="1.466007e-01" type="0"/>
    <Peak1D F1="4.466008" intensity="1.768837e-01" type="0"/>
    <Peak1D F1="4.352692" intensity="1.124782e+00" type="0"/>
    <Peak1D F1="3.484956" intensity="7.383257e-01" type="0"/>
    <Peak1D F1="3.444725" intensity="1.372605e+00" type="0"/>
    <Peak1D F1="3.390785" intensity="1.225734e-01" type="0"/>
    <Peak1D F1="3.362663" intensity="1.459091e+00" type="0"/>
    <Peak1D F1="3.336532" intensity="2.224056e-01" type="0"/>
    <Peak1D F1="3.334153" intensity="2.067344e-01" type="0"/>
    <Peak1D F1="3.322435" intensity="8.303616e-01" type="0"/>
    <Peak1D F1="3.300528" intensity="1.548188e-01" type="0"/>
    <Peak1D F1="3.266492" intensity="1.500000e+01" type="0"/>
    <Peak1D F1="3.244343" intensity="1.653197e+00" type="0"/>
    <Peak1D F1="3.189129" intensity="1.124160e-01" type="0"/>
    <Peak1D F1="3.183894" intensity="1.498323e-01" type="0"/>
    <Peak1D F1="3.167911" intensity="2.630559e+00" type="0"/>
    <Peak1D F1="3.162290" intensity="2.373953e-01" type="0"/>
    <Peak1D F1="3.093536" intensity="1.259451e-01" type="0"/>
    <Peak1D F1="3.083855" intensity="1.413893e-01" type="0"/>
    <Peak1D F1="3.055844" intensity="1.350147e-01" type="0"/>
    <Peak1D F1="2.967845" intensity="1.297439e-01" type="0"/>
    <Peak1D F1="2.927430" intensity="1.095624e-01" type="0"/>
    <Peak1D F1="2.453386" intensity="3.373448e+00" type="0"/>
    <Peak1D F1="2.448967" intensity="7.040754e+00" type="0"/>
    <Peak1D F1="2.444435" intensity="9.684566e+00" type="0"/>
    <Peak1D F1="2.439882" intensity="7.406133e+00" type="0"/>
    <Peak1D F1="2.435546" intensity="3.978377e+00" type="0"/>
    <Peak1D F1="2.422509" intensity="1.577755e+00" type="0"/>
    <Peak1D F1="2.406983" intensity="1.008179e+00" type="0"/>
    <Peak1D F1="2.271415" intensity="1.026684e-01" type="0"/>
    <Peak1D F1="2.242902" intensity="1.276743e-01" type="0"/>
    <Peak1D F1="2.224504" intensity="1.455213e-01" type="0"/>
    <Peak1D F1="2.195940" intensity="1.601786e+00" type="0"/>
    <Peak1D F1="2.175659" intensity="1.437271e-01" type="0"/>
    <Peak1D F1="2.162654" intensity="1.403717e-01" type="0"/>
    <Peak1D F1="2.149536" intensity="1.026651e-01" type="0"/>
    <Peak1D F1="2.125719" intensity="1.825146e-01" type="0"/>
    <Peak1D F1="2.114704" intensity="1.442629e-01" type="0"/>
    <Peak1D F1="2.050181" intensity="1.046198e+01" type="0"/>
    <Peak1D F1="2.026285" intensity="2.865596e-01" type="0"/>
    <Peak1D F1="2.016631" intensity="1.512881e+00" type="0"/>
    <Peak1D F1="2.002926" intensity="1.190984e-01" type="0"/>
    <Peak1D F1="1.959167" intensity="4.392963e-01" type="0"/>
    <Peak1D F1="1.943212" intensity="1.081690e-01" type="0"/>
    <Peak1D F1="1.926187" intensity="3.337143e-01" type="0"/>
    <Peak1D F1="1.908272" intensity="4.969575e-01" type="0"/>
    <Peak1D F1="1.892914" intensity="7.209261e-01" type="0"/>
    <Peak1D F1="1.875417" intensity="1.090625e+00" type="0"/>
    <Peak1D F1="1.857204" intensity="6.120383e-01" type="0"/>
    <Peak1D F1="1.852176" intensity="6.449898e-01" type="0"/>
    <Peak1D F1="1.839316" intensity="1.201977e+00" type="0"/>
    <Peak1D F1="1.826891" intensity="6.158632e-01" type="0"/>
    <Peak1D F1="1.818980" intensity="3.707349e-01" type="0"/>
    <Peak1D F1="1.806373" intensity="5.456858e-01" type="0"/>
    <Peak1D F1="1.794031" intensity="2.830532e-01" type="0"/>
    <Peak1D F1="1.735640" intensity="9.375999e+00" type="0"/>
    <Peak1D F1="1.329836" intensity="3.342888e-01" type="0"/>
    <Peak1D F1="1.299651" intensity="1.222339e-01" type="0"/>
    <Peak1D F1="1.294392" intensity="1.535089e-01" type="0"/>
    <Peak1D F1="1.201836" intensity="1.098307e+00" type="0"/>
    <Peak1D F1="1.193280" intensity="5.654204e-01" type="0"/>
    <Peak1D F1="1.178776" intensity="9.675611e-01" type="0"/>
    <Peak1D F1="1.162237" intensity="3.479227e-01" type="0"/>
    <Peak1D F1="1.158130" intensity="3.113084e-01" type="0"/>
    <Peak1D F1="1.133374" intensity="1.101464e+01" type="0"/>
    <Peak1D F1="1.108080" intensity="1.299127e-01" type="0"/>
    <Peak1D F1="1.095271" intensity="2.248234e-01" type="0"/>
    <Peak1D F1="1.087704" intensity="2.734049e-01" type="0"/>
    <Peak1D F1="1.077531" intensity="2.559358e-01" type="0"/>
    <Peak1D F1="1.051657" intensity="1.408361e-01" type="0"/>
    <Peak1D F1="1.017774" intensity="1.663339e-01" type="0"/>
    <Peak1D F1="0.797086" intensity="1.552083e-01" type="0"/>
  </PeakList1D>
</PeakList>
