# Supplementary material for: Total Synthesis and Biological Evaluation of Leptosphaerone B and Derivatives of Microketide A
Source: J Nat Prod. 2026 Feb 13;89(2):737–45. doi: 10.1021/acs.jnatprod.5c01581 (PMC12954852; doi:10.1021/acs.jnatprod.5c01581)
Supplement: Supplementary file 2 [file np5c01581_si_002.zip › 46/1H/pdata/1/peakrng]

P    #regions in PPM
# 2025-09-24 17:46:42 +0200  nmsu@AV_400
# low field   high field   mi   maxi
  16.3499050140381  -4.12653963371791  0.100  10000.000  # for region 1
