# Supplementary material for: Total Synthesis and Biological Evaluation of Leptosphaerone B and Derivatives of Microketide A
Source: J Nat Prod. 2026 Feb 13;89(2):737–45. doi: 10.1021/acs.jnatprod.5c01581 (PMC12954852; doi:10.1021/acs.jnatprod.5c01581)
Supplement: Supplementary file 2 [file np5c01581_si_002.zip › 46/1H/shimvalues]

# Wed Sep 24 15:46:38 2025
#$$PROBEIDENTIFIER=Z163739_1159
#$$PROBENAME=PI HR-BBO400S1-BBF/H/D-5.0-Z SP
#$$MAGNETID=BZH251-400-70I
#$$CRYOSTATID=D315-54-7470
#$$SHIMID=292722
#
# Active Shim Gradients
#
Z           		2427            
Z2          		1651            
Z3          		1362            
Z4          		-2511           
Z5          		-412            
Z6          		1184            
Z7          		1712            
Z8          		5465            
X           		-223            
XZ          		1403            
XZ2         		-1145           
XZ3         		-684            
XZ4         		1349            
XZ5         		-1583           
Y           		157             
YZ          		14260           
YZ2         		4889            
YZ3         		-899            
YZ4         		-2188           
YZ5         		1829            
XY          		2516            
XYZ         		277             
XYZ2        		-642            
XYZ3        		6000            
XYZ4        		1138            
XYZ5        		-30112          
(X2-Y2)     		-16401          
(X2-Y2)Z    		-253            
(X2-Y2)Z2   		-1557           
(X2-Y2)Z3   		-2143           
(X2-Y2)Z4   		7016            
(X2-Y2)Z5   		5007            
X3          		2360            
X3Z         		-64             
Y3          		-254            
Y3Z         		460             
#
# Lock Parameter
#
FIELD		5642.942
LOCKPHASE		 226.827
LOCKPOWER		 -19.000
LOCKGAIN		 115.844
LOCKDC		 -75.000
LOCKSHIFT		   2.490
LOOPGAIN		   5.000
LOOPTIME		   0.250
LOOPFILTER		 500.000
#
IEEE64_VERSION_CODE 1
#
# Shim currents 
#
SHIM_SETTING [ 1]     1490.42684359
SHIM_SETTING [ 2]    -1562.70932269
SHIM_SETTING [ 3]      143.95970854
SHIM_SETTING [ 4]     6109.93887476
SHIM_SETTING [ 5]    -3394.22972716
SHIM_SETTING [ 6]    -2656.68060971
SHIM_SETTING [ 7]     6487.94782260
SHIM_SETTING [ 8]     2468.70081697
SHIM_SETTING [ 9]      744.72442558
SHIM_SETTING [10]     -338.04524612
SHIM_SETTING [11]        0.00000000
SHIM_SETTING [12]     -713.71253683
SHIM_SETTING [13]      205.50231061
SHIM_SETTING [14]     1175.75788970
SHIM_SETTING [15]     -291.80653873
SHIM_SETTING [16]     -760.58594929
SHIM_SETTING [17]      170.02162571
SHIM_SETTING [18]    -1835.36023602
SHIM_SETTING [19]     -537.27534470
SHIM_SETTING [20]     3099.52007793
SHIM_SETTING [21]    -9271.20793055
SHIM_SETTING [22]    -8551.84694317
SHIM_SETTING [23]   -19423.30255356
SHIM_SETTING [24]   -25129.32199619
SHIM_SETTING [25]     1848.37727991
SHIM_SETTING [26]    -3767.35350596
SHIM_SETTING [27]     1113.42057066
SHIM_SETTING [28]    17781.09007114
SHIM_SETTING [29]   -22080.17430278
SHIM_SETTING [30]    26020.84626132
SHIM_SETTING [31]     7326.00400049
SHIM_SETTING [32]   -10381.23721537
SHIM_SETTING [33]    -2651.56206125
SHIM_SETTING [34]     5679.92513040
SHIM_SETTING [35]   -11830.56780520
SHIM_SETTING [36]    15527.65706212
SHIM_SETTING [37]    -6815.25948468
SHIM_SETTING [38]      623.41508775
SHIM_SETTING [39]    -8950.08256783
SHIM_SETTING [40]        0.00000000
