# Supplementary material for: Total Synthesis and Biological Evaluation of Leptosphaerone B and Derivatives of Microketide A
Source: J Nat Prod. 2026 Feb 13;89(2):737–45. doi: 10.1021/acs.jnatprod.5c01581 (PMC12954852; doi:10.1021/acs.jnatprod.5c01581)
Supplement: Supplementary file 2 [file np5c01581_si_002.zip › 46/1H/topshimreport]

New TopShim run:

version = topshim 4.5.0
date = 2025-09-24
time = 17:42:33.488
command = topshim 

FINE SHIMMING

Parameters:

probe = Z163739_1159
solvent = DMSO
shim nucleus = 2H
nucleus optimised for = 1H
o1p (from lock) = 2.49 ppm

Results:


1D Shimming:
Iteration 1: LSQ Before= 5.582 Hz, Target= 0.424 Hz, After= 0.486 Hz
Iteration 2: LSQ Before= 0.486 Hz, Target= 0.393 Hz, After= 0.458 Hz
Iteration 3: LSQ Before= 0.458 Hz, Target= 0.380 Hz, After= 0.358 Hz
Shim succeeded

Lineshape quality factor (1D spectrum, spinning) =  0.358 Hz (FWHM = 0.26 Hz)

shim changes: 
Z	-360
Z2	+54
Z3	-150
Z4	+60
Z5	-8
Z6	+478
Z7	-2486
Z8	+220

duration = 2 min 17 sec
completed successfully
finished Wed Sep 24 17:44:50 2025


========================================================================
