# Supplementary material for: Total Synthesis and Biological Evaluation of Leptosphaerone B and Derivatives of Microketide A
Source: J Nat Prod. 2026 Feb 13;89(2):737–45. doi: 10.1021/acs.jnatprod.5c01581 (PMC12954852; doi:10.1021/acs.jnatprod.5c01581)
Supplement: Supplementary file 2 [file np5c01581_si_002.zip › 46/COSY/pdata/1/curdat2]

##TITLE= Parameter file, TOPSPIN		Version 3.2
##JCAMPDX= 5.0
##DATATYPE= Parameter Values
##NPOINTS= 1	$$ modification sequence number
##ORIGIN= Bruker BioSpin GmbH
##OWNER= nmrsu
$$ 2025-09-24 18:09:28.619 +0200  nmrsu@HP
$$ C:/Bruker/TopSpin3.2/prog/curdir/changer/inmrchanger/Sep24-2025-1149-cs/17/data/nmr/MAK-1-461/13/pdata/1/curdat2
$$ process C:\Bruker\TopSpin3.2\prog\mod\xwish3.exe
##$CUREXP= <>
##$DATPATH= <>
##$DATPATH2= <C:/data/aksieber/nmr>
##$DATPATH3= <C:/data/aksieber/nmr>
##$DETAILS= <>
##$DU= </u>
##$DU2= <C:\>
##$DU3= <>
##$EXPNO= 1
##$EXPNO2= 12
##$EXPNO3= 0
##$NAME= <>
##$NAME2= <MAK-1-461>
##$NAME3= <>
##$PROCNO= 1
##$PROCNO2= 1
##$PROCNO3= 1
##$TYPE= <nmr>
##$USER= <>
##$USER2= <aksieber>
##$USER3= <>
##END=
