# Supplementary material for: Total Synthesis and Biological Evaluation of Leptosphaerone B and Derivatives of Microketide A
Source: J Nat Prod. 2026 Feb 13;89(2):737–45. doi: 10.1021/acs.jnatprod.5c01581 (PMC12954852; doi:10.1021/acs.jnatprod.5c01581)
Supplement: Supplementary file 2 [file np5c01581_si_002.zip › 46/COSY/shimvalues]

# Fri Sep 26 07:50:40 2025
#$$PROBEID=2
#$$PROBEINFO=5 mm PABBO BB/19F-1H/D Z-GRD Z108618/0777
#$$PICSINFO=Z108618_0777_02.par
#$$SHIMID=313232
#
# Active Shim Gradients
#
Z           		-627            
Z2          		-804            
Z3          		-4813           
Z4          		-887            
Z5          		4352            
Z6          		25292           
X           		-1606           
XZ          		1925            
XZ2         		-2824           
XZ3         		1459            
Y           		-2354           
YZ          		1391            
YZ2         		-8593           
YZ3         		3619            
XY          		81              
XYZ         		14896           
(X2-Y2)     		-707            
(X2-Y2)Z    		1899            
X3          		-2551           
Y3          		-6733           
#
# Lock Parameter
#
FIELD		986.984 
LOCKPHASE		90.000  
LOCKPOWER		-20.000 
LOCKGAIN		101.137 
LOCKDC		-51.000 
LOCKSHIFT		2.490   
LOOPGAIN		5.000   
LOOPTIME		0.250   
LOOPFILTER		500.000 
#
IEEE64_VERSION_CODE 1
#
# Shim currents 
#
SHIM_SETTING [1 ]  -304.20581998   
SHIM_SETTING [2 ]  -398.04435946   
SHIM_SETTING [3 ]  -2531.81988834  
SHIM_SETTING [4 ]  -466.35394609   
SHIM_SETTING [5 ]  2288.90228775   
SHIM_SETTING [6 ]  -844.85800000   
SHIM_SETTING [7 ]  1012.40900000   
SHIM_SETTING [8 ]  -1485.40400000  
SHIM_SETTING [9 ]  -371.67100000   
SHIM_SETTING [10]  42.39200000     
SHIM_SETTING [11]  -1238.41700000  
SHIM_SETTING [12]  731.64800000    
SHIM_SETTING [13]  -4520.00900000  
SHIM_SETTING [14]  1903.67900000   
SHIM_SETTING [15]  13303.48800000  
SHIM_SETTING [16]  998.99500000    
SHIM_SETTING [17]  767.50300000    
SHIM_SETTING [18]  7835.35400000   
SHIM_SETTING [19]  -1341.76500000  
SHIM_SETTING [20]  -3541.77200000  
