# Supplementary material for: Total Synthesis and Biological Evaluation of Leptosphaerone B and Derivatives of Microketide A
Source: J Nat Prod. 2026 Feb 13;89(2):737–45. doi: 10.1021/acs.jnatprod.5c01581 (PMC12954852; doi:10.1021/acs.jnatprod.5c01581)
Supplement: Supplementary file 2 [file np5c01581_si_002.zip › 46/HMBC/acqu2]

##TITLE= Parameter file, TOPSPIN		Version 3.2
##JCAMPDX= 5.0
##DATATYPE= Parameter Values
##NPOINTS= 3	$$ modification sequence number
##ORIGIN= Bruker BioSpin GmbH
##OWNER= nmrsu
$$ 2025-09-27 08:38:34.350 +0200  nmrsu@HP
$$ C:/data/aksieber/nmr/MAK-1-461/16/acqu2
$$ process C:\Bruker\TopSpin3.2\prog\mod\getlim.exe
##$ACQT0= 0
##$BF1= 100.612768526
##$FnMODE= 6
##$NUC1= <13C>
##$NusJSP= 0
##$NusT2= 1
##$NusTD= 0
##$O1= 10044.3083986619
##$SFO1= 100.622812834399
##$SW= 221.832681201688
##$SW_h= 22321.4283611103
##$TD= 256
##END=
